# Supplementary material for: Nonequilibrium Magneto-Conductance as a Manifestation of Spin Filtering in Chiral Nanojunctions
Source: J Phys Chem Lett. 2023 Aug 30;14(35):7931–9. doi: 10.1021/acs.jpclett.3c01922 (PMC10494227; doi:10.1021/acs.jpclett.3c01922)
Supplement: Supplementary file 2 — jz3c01922_si_002.zip [file jz3c01922_si_002.zip]

Archive with 19 entries (17 files):
- Geometry_files/
- Geometry_files/Fig. 1A.txt
- Geometry_files/Fig. 1B.txt
- Geometry_files/Fig. 1C.txt
- Geometry_files/Fig. 1D.txt
- Geometry_files/Fig. 2A.txt
- Geometry_files/Fig. 2B.txt
- Geometry_files/Fig. 2C-D.txt
- Geometry_files/SI/
- Geometry_files/SI/Figure S12.txt
- Geometry_files/SI/Figure S11.txt
- Geometry_files/SI/Figure S2.txt
- Geometry_files/SI/Figure S3.txt
- Geometry_files/SI/Figure S4.txt
- Geometry_files/SI/Figure S5.txt
- Geometry_files/SI/Figure S6.txt
- Geometry_files/SI/Figure S7.txt
- Geometry_files/SI/Figure S8.txt
- Geometry_files/SI/Figure S9.txt
