# Supplementary material for: Nonequilibrium Magneto-Conductance as a Manifestation of Spin Filtering in Chiral Nanojunctions
Source: J Phys Chem Lett. 2023 Aug 30;14(35):7931–9. doi: 10.1021/acs.jpclett.3c01922 (PMC10494227; doi:10.1021/acs.jpclett.3c01922)
Supplement: Supplementary file 2 — jz3c01922_si_002.zip [file jz3c01922_si_002.zip › Geometry_files/Fig. 1A.txt]

W(C_2) - W(C_2), 4 layers, 0º Relative rotation

 W                     0.        0.       -8.93788 
 W                     2.69724  -0.46277  -8.93788 
 W                    -0.46277   2.69724  -8.93788 
 W                    -2.69724   0.46277  -8.93788 
 W                     0.46277  -2.69724  -8.93788 
 W                    -2.23447  -2.23447  -8.93788 
 W                     2.23447   2.23447  -8.93788 
 W                    -3.16002   3.16002  -8.93788 
 W                     3.16002  -3.16002  -8.93788 
 W                     4.46894   4.46894  -8.93788 
 W                     4.93171   1.7717   -8.93788 
 W                     5.39449  -0.92555  -8.93788 
 W                     5.85726  -3.62279  -8.93788 
 W                     6.32003  -6.32003  -8.93788 
 W                     1.7717    4.93171  -8.93788 
 W                    -0.92555   5.39449  -8.93788 
 W                    -3.62279   5.85726  -8.93788 
 W                    -4.46894  -4.46894  -8.93788 
 W                    -4.93171  -1.7717   -8.93788 
 W                    -5.39449   0.92555  -8.93788 
 W                    -5.85726   3.62279  -8.93788 
 W                    -6.32003   6.32003  -8.93788 
 W                    -1.7717   -4.93171  -8.93788 
 W                     0.92555  -5.39449  -8.93788 
 W                     3.62279  -5.85726  -8.93788 
 W                    -1.11723  -1.11723  -6.70341 
 W                     1.11723   1.11723  -6.70341 
 W                    -1.58001   1.58001  -6.70341 
 W                     1.58001  -1.58001  -6.70341 
 W                    -3.3517   -3.3517   -6.70341 
 W                    -3.81448  -0.65446  -6.70341 
 W                    -0.65446  -3.81448  -6.70341 
 W                    -4.27725   2.04278  -6.70341 
 W                    -4.74002   4.74002  -6.70341 
 W                    -2.04278   4.27725  -6.70341 
 W                     3.3517    3.3517   -6.70341 
 W                     3.81448   0.65446  -6.70341 
 W                     0.65446   3.81448  -6.70341 
 W                     4.27725  -2.04278  -6.70341 
 W                     4.74002  -4.74002  -6.70341 
 W                     2.04278  -4.27725  -6.70341 
 W                     3.16002  -3.16002  -4.46894 
 W                    -3.16002   3.16002  -4.46894 
 W                     2.23447   2.23447  -4.46894 
 W                    -2.23447  -2.23447  -4.46894 
 W                     0.46277  -2.69724  -4.46894 
 W                    -2.69724   0.46277  -4.46894 
 W                    -0.46277   2.69724  -4.46894 
 W                     2.69724  -0.46277  -4.46894 
 W                     0.        0.       -4.46894 
 W                     1.58001  -1.58001  -2.23447 
 W                    -1.58001   1.58001  -2.23447 
 W                     1.11723   1.11723  -2.23447 
 W                    -1.11723  -1.11723  -2.23447 
 W                     0.        0.        0. 
 W                    -1.11723  -1.11723   2.23447 
 W                     1.11723   1.11723   2.23447 
 W                    -1.58001   1.58001   2.23447 
 W                     1.58001  -1.58001   2.23447 
 W                     0.        0.        4.46894 
 W                     2.69724  -0.46277   4.46894 
 W                    -0.46277   2.69724   4.46894 
 W                    -2.69724   0.46277   4.46894 
 W                     0.46277  -2.69724   4.46894 
 W                    -2.23447  -2.23447   4.46894 
 W                     2.23447   2.23447   4.46894 
 W                    -3.16002   3.16002   4.46894 
 W                     3.16002  -3.16002   4.46894 
 W                    -1.11723  -1.11723   6.70341 
 W                     1.11723   1.11723   6.70341 
 W                    -1.58001   1.58001   6.70341 
 W                     1.58001  -1.58001   6.70341 
 W                    -3.3517   -3.3517    6.70341 
 W                    -3.81448  -0.65446   6.70341 
 W                    -0.65446  -3.81448   6.70341 
 W                    -4.27725   2.04278   6.70341 
 W                    -4.74002   4.74002   6.70341 
 W                    -2.04278   4.27725   6.70341 
 W                     3.3517    3.3517    6.70341 
 W                     3.81448   0.65446   6.70341 
 W                     0.65446   3.81448   6.70341 
 W                     4.27725  -2.04278   6.70341 
 W                     4.74002  -4.74002   6.70341 
 W                     2.04278  -4.27725   6.70341 
 W                     0.        0.        8.93788 
 W                     2.69724  -0.46277   8.93788 
 W                    -0.46277   2.69724   8.93788 
 W                    -2.69724   0.46277   8.93788 
 W                     0.46277  -2.69724   8.93788 
 W                    -2.23447  -2.23447   8.93788 
 W                     2.23447   2.23447   8.93788 
 W                    -3.16002   3.16002   8.93788 
 W                     3.16002  -3.16002   8.93788 
 W                     4.46894   4.46894   8.93788 
 W                     4.93171   1.7717    8.93788 
 W                     5.39449  -0.92555   8.93788 
 W                     5.85726  -3.62279   8.93788 
 W                     6.32003  -6.32003   8.93788 
 W                     1.7717    4.93171   8.93788 
 W                    -0.92555   5.39449   8.93788 
 W                    -3.62279   5.85726   8.93788 
 W                    -4.46894  -4.46894   8.93788 
 W                    -4.93171  -1.7717    8.93788 
 W                    -5.39449   0.92555   8.93788 
 W                    -5.85726   3.62279   8.93788 
 W                    -6.32003   6.32003   8.93788 
 W                    -1.7717   -4.93171   8.93788 
 W                     0.92555  -5.39449   8.93788 
 W                     3.62279  -5.85726   8.93788 
