# Supplementary material for: Nonequilibrium Magneto-Conductance as a Manifestation of Spin Filtering in Chiral Nanojunctions
Source: J Phys Chem Lett. 2023 Aug 30;14(35):7931–9. doi: 10.1021/acs.jpclett.3c01922 (PMC10494227; doi:10.1021/acs.jpclett.3c01922)
Supplement: Supplementary file 2 — jz3c01922_si_002.zip [file jz3c01922_si_002.zip › Geometry_files/Fig. 1B.txt]

W(C_2) - W(C_2), 4 layers, 75º Relative rotation

W                     0.        0.       -8.93788 
 W                     2.69724  -0.46277  -8.93788 
 W                    -0.46277   2.69724  -8.93788 
 W                    -2.69724   0.46277  -8.93788 
 W                     0.46277  -2.69724  -8.93788 
 W                    -2.23447  -2.23447  -8.93788 
 W                     2.23447   2.23447  -8.93788 
 W                    -3.16002   3.16002  -8.93788 
 W                     3.16002  -3.16002  -8.93788 
 W                     4.46894   4.46894  -8.93788 
 W                     4.93171   1.7717   -8.93788 
 W                     5.39449  -0.92555  -8.93788 
 W                     5.85726  -3.62279  -8.93788 
 W                     6.32003  -6.32003  -8.93788 
 W                     1.7717    4.93171  -8.93788 
 W                    -0.92555   5.39449  -8.93788 
 W                    -3.62279   5.85726  -8.93788 
 W                    -4.46894  -4.46894  -8.93788 
 W                    -4.93171  -1.7717   -8.93788 
 W                    -5.39449   0.92555  -8.93788 
 W                    -5.85726   3.62279  -8.93788 
 W                    -6.32003   6.32003  -8.93788 
 W                    -1.7717   -4.93171  -8.93788 
 W                     0.92555  -5.39449  -8.93788 
 W                     3.62279  -5.85726  -8.93788 
 W                    -1.11723  -1.11723  -6.70341 
 W                     1.11723   1.11723  -6.70341 
 W                    -1.58001   1.58001  -6.70341 
 W                     1.58001  -1.58001  -6.70341 
 W                    -3.3517   -3.3517   -6.70341 
 W                    -3.81448  -0.65446  -6.70341 
 W                    -0.65446  -3.81448  -6.70341 
 W                    -4.27725   2.04278  -6.70341 
 W                    -4.74002   4.74002  -6.70341 
 W                    -2.04278   4.27725  -6.70341 
 W                     3.3517    3.3517   -6.70341 
 W                     3.81448   0.65446  -6.70341 
 W                     0.65446   3.81448  -6.70341 
 W                     4.27725  -2.04278  -6.70341 
 W                     4.74002  -4.74002  -6.70341 
 W                     2.04278  -4.27725  -6.70341 
 W                     3.16002  -3.16002  -4.46894 
 W                    -3.16002   3.16002  -4.46894 
 W                     2.23447   2.23447  -4.46894 
 W                    -2.23447  -2.23447  -4.46894 
 W                     0.46277  -2.69724  -4.46894 
 W                    -2.69724   0.46277  -4.46894 
 W                    -0.46277   2.69724  -4.46894 
 W                     2.69724  -0.46277  -4.46894 
 W                     0.        0.       -4.46894 
 W                     1.58001  -1.58001  -2.23447 
 W                    -1.58001   1.58001  -2.23447 
 W                     1.11723   1.11723  -2.23447 
 W                    -1.11723  -1.11723  -2.23447 
 W                     0.        0.        0. 
 W                     0.79     -1.36833   2.23447 
 W                    -0.79      1.36833   2.23447 
 W                    -1.93511  -1.11723   2.23447 
 W                     1.93511   1.11723   2.23447 
 W                     0.        0.        4.46894 
 W                     1.1451    2.48556   4.46894 
 W                    -2.72511   0.25109   4.46894 
 W                    -1.1451   -2.48556   4.46894 
 W                     2.72511  -0.25109   4.46894 
 W                     1.58001  -2.73665   4.46894 
 W                    -1.58001   2.73665   4.46894 
 W                    -3.87022  -2.23447   4.46894 
 W                     3.87022   2.23447   4.46894 
 W                     0.79     -1.36833   6.70341 
 W                    -0.79      1.36833   6.70341 
 W                    -1.93511  -1.11723   6.70341 
 W                     1.93511   1.11723   6.70341 
 W                     2.37001  -4.10498   6.70341 
 W                    -0.3551   -3.85389   6.70341 
 W                     3.51512  -1.61942   6.70341 
 W                    -3.08021  -3.6028    6.70341 
 W                    -5.80532  -3.3517    6.70341 
 W                    -4.66022  -0.86614   6.70341 
 W                    -2.37001   4.10498   6.70341 
 W                     0.3551    3.85389   6.70341 
 W                    -3.51512   1.61942   6.70341 
 W                     3.08021   3.6028    6.70341 
 W                     5.80532   3.3517    6.70341 
 W                     4.66022   0.86614   6.70341 
 W                     0.        0.        8.93788 
 W                     1.1451    2.48556   8.93788 
 W                    -2.72511   0.25109   8.93788 
 W                    -1.1451   -2.48556   8.93788 
 W                     2.72511  -0.25109   8.93788 
 W                     1.58001  -2.73665   8.93788 
 W                    -1.58001   2.73665   8.93788 
 W                    -3.87022  -2.23447   8.93788 
 W                     3.87022   2.23447   8.93788 
 W                    -3.16002   5.47331   8.93788 
 W                    -0.43491   5.22222   8.93788 
 W                     2.29021   4.97112   8.93788 
 W                     5.01532   4.72003   8.93788 
 W                     7.74043   4.46894   8.93788 
 W                    -4.30512   2.98775   8.93788 
 W                    -5.45022   0.50219   8.93788 
 W                    -6.59532  -1.98338   8.93788 
 W                     3.16002  -5.47331   8.93788 
 W                     0.43491  -5.22222   8.93788 
 W                    -2.29021  -4.97112   8.93788 
 W                    -5.01532  -4.72003   8.93788 
 W                    -7.74043  -4.46894   8.93788 
 W                     4.30512  -2.98775   8.93788 
 W                     5.45022  -0.50219   8.93788 
 W                     6.59532   1.98338   8.93788 
