# Supplementary material for: Nonequilibrium Magneto-Conductance as a Manifestation of Spin Filtering in Chiral Nanojunctions
Source: J Phys Chem Lett. 2023 Aug 30;14(35):7931–9. doi: 10.1021/acs.jpclett.3c01922 (PMC10494227; doi:10.1021/acs.jpclett.3c01922)
Supplement: Supplementary file 2 — jz3c01922_si_002.zip [file jz3c01922_si_002.zip › Geometry_files/Fig. 2A.txt]

Ni(C_3) - Triangulene - Ni(C_3), 3 layers, 0º Relative rotation of the molecule. Ni magnetization along third direction

 Pb                   -3.09248  -10.7462   5.35634 
 Pb                   -3.09248  -10.7462   1.78545 
 Pb                    0.       -10.7462   3.57089 
 Pb                   -3.09248  -10.7462  -1.78545 
 Pb                    0.       -10.7462   0. 
 Pb                    3.09248  -10.7462   1.78545 
 Pb                   -3.09248  -10.7462  -5.35634 
 Pb                    3.09248  -10.7462  -1.78545 
 Pb                    0.       -10.7462  -3.57089 
 Pb                    6.18496  -10.7462   0. 
 Pb                   -2.06165  -7.83058   3.57089 
 Pb                   -2.06165  -7.83058   0. 
 Pb                    1.03083  -7.83058   1.78545 
 Pb                   -2.06165  -7.83058  -3.57089 
 Pb                    4.12331  -7.83058   0. 
 Pb                    1.03083  -7.83058  -1.78545 
 Pb                   -1.03083  -4.91497   1.78545 
 Pb                   -1.03083  -4.91497  -1.78545 
 Pb                    2.06165  -4.91497   0. 
 H                    -0.86601  -2.12001   0. 
 H                     0.86601  -2.12001   0. 
 C                    -0.86601  -1.50001   0. 
 C                     0.86601  -1.50001   0. 
 H                    -2.26901  -1.31001   0. 
 H                     2.26901  -1.31001   0. 
 C                    -1.73201  -1.00001   0. 
 C                     0.       -1.00001   0. 
 C                     1.73201  -1.00001   0. 
 C                    -1.73201   0.        0. 
 C                     1.73201   0.        0. 
 C                     0.        0.        0. 
 H                     2.26901   0.31      0. 
 H                    -2.26901   0.31      0. 
 C                     0.86601   0.5       0. 
 C                    -0.86601   0.5       0. 
 C                     0.86601   1.50001   0. 
 C                    -0.86601   1.50001   0. 
 H                     1.40301   1.81001   0. 
 H                    -1.40301   1.81001   0. 
 C                     0.        2.00001   0. 
 H                     0.        2.62001   0. 
 Ni                    0.71648   4.17278   1.24097 
 Ni                    0.71648   4.17278  -1.24097 
 Ni                   -1.43295   4.17278   0. 
 Ni                    1.43295   6.19928   2.48194 
 Ni                    1.43295   6.19928  -2.48104 
 Ni                   -2.8659    6.19928   0. 
 Ni                    1.43295   6.19928   0. 
 Ni                   -0.71648   6.19928   1.24097 
 Ni                   -0.71648   6.19928  -1.24097 
 Ni                    2.14943   8.22578   3.72292 
 Ni                    2.14943   8.22578   1.24097 
 Ni                    0.        8.22578   2.48195 
 Ni                    2.14943   8.22578  -1.24097 
 Ni                    0.        8.22578   0. 
 Ni                   -2.14943   8.22578   1.24097 
 Ni                    2.14943   8.22578  -3.72292 
 Ni                   -2.14943   8.22578  -1.24097 
 Ni                    0.        8.22578  -2.48195 
 Ni                   -4.29885   8.22578   0. 
