# Supplementary material for: Nonequilibrium Magneto-Conductance as a Manifestation of Spin Filtering in Chiral Nanojunctions
Source: J Phys Chem Lett. 2023 Aug 30;14(35):7931–9. doi: 10.1021/acs.jpclett.3c01922 (PMC10494227; doi:10.1021/acs.jpclett.3c01922)
Supplement: Supplementary file 2 — jz3c01922_si_002.zip [file jz3c01922_si_002.zip › Geometry_files/Fig. 2C-D.txt]

Ni(C_3) - Triangulene - Ni(C_3), 3 layers, 15º Relative rotation of the molecule. Ni magnetization along third direction

 Pb                   -3.09248   5.35634  -10.7462 
 Pb                   -3.09248   1.78545  -10.7462 
 Pb                    0.        3.57089  -10.7462 
 Pb                   -3.09248  -1.78545  -10.7462 
 Pb                    0.        0.       -10.7462 
 Pb                    3.09248   1.78545  -10.7462 
 Pb                   -3.09248  -5.35634  -10.7462 
 Pb                    3.09248  -1.78545  -10.7462 
 Pb                    0.       -3.57089  -10.7462 
 Pb                    6.18496   0.       -10.7462 
 Pb                   -2.06165   3.57089  -7.83058 
 Pb                   -2.06165   0.       -7.83058 
 Pb                    1.03083   1.78545  -7.83058 
 Pb                   -2.06165  -3.57089  -7.83058 
 Pb                    4.12331   0.       -7.83058 
 Pb                    1.03083  -1.78545  -7.83058 
 Pb                   -1.03083   1.78545  -4.91497 
 Pb                   -1.03083  -1.78545  -4.91497 
 Pb                    2.06165   0.       -4.91497 
 H                    -0.8365   -0.22414  -2.12001 
 H                     0.8365    0.22414  -2.12001 
 C                    -0.8365   -0.22414  -1.50001 
 C                     0.8365    0.22414  -1.50001 
 H                    -2.1917   -0.58726  -1.31001 
 H                     2.1917    0.58726  -1.31001 
 C                    -1.67299  -0.44828  -1.00001 
 C                     0.        0.       -1.00001 
 C                     1.67299   0.44828  -1.00001 
 C                    -1.67299  -0.44828   0. 
 C                     1.67299   0.44828   0. 
 C                     0.        0.        0. 
 H                     2.1917    0.58726   0.31 
 H                    -2.1917   -0.58726   0.31 
 C                     0.8365    0.22414   0.5 
 C                    -0.8365   -0.22414   0.5 
 C                     0.8365    0.22414   1.50001 
 C                    -0.8365   -0.22414   1.50001 
 H                     1.3552    0.36313   1.81001 
 H                    -1.3552   -0.36313   1.81001 
 C                     0.        0.        2.00001 
 H                     0.        0.        2.62001 
 Ni                    0.71648   1.24097   4.17278 
 Ni                    0.71648  -1.24097   4.17278 
 Ni                   -1.43295   0.        4.17278 
 Ni                    1.43295   2.48194   6.19928 
 Ni                    1.43295  -2.48104   6.19928 
 Ni                   -2.8659    0.        6.19928 
 Ni                    1.43295   0.        6.19928 
 Ni                   -0.71648   1.24097   6.19928 
 Ni                   -0.71648  -1.24097   6.19928 
 Ni                    2.14943   3.72292   8.22578 
 Ni                    2.14943   1.24097   8.22578 
 Ni                    0.        2.48195   8.22578 
 Ni                    2.14943  -1.24097   8.22578 
 Ni                    0.        0.        8.22578 
 Ni                   -2.14943   1.24097   8.22578 
 Ni                    2.14943  -3.72292   8.22578 
 Ni                   -2.14943  -1.24097   8.22578 
 Ni                    0.       -2.48195   8.22578 
 Ni                   -4.29885   0.        8.22578 
