# Supplementary material for: Nonequilibrium Magneto-Conductance as a Manifestation of Spin Filtering in Chiral Nanojunctions
Source: J Phys Chem Lett. 2023 Aug 30;14(35):7931–9. doi: 10.1021/acs.jpclett.3c01922 (PMC10494227; doi:10.1021/acs.jpclett.3c01922)
Supplement: Supplementary file 2 — jz3c01922_si_002.zip [file jz3c01922_si_002.zip › Geometry_files/SI/Figure S12.txt]

Pt(C_4) - Helical molecule(C_1) - Pt(C_4) - Ni(C_4). Ni magnetization along third direction

Pt       -8.925326   -0.052639    5.915509
Pt       -8.932821    0.056614   -5.903984
Pt       -8.929543    5.911735    0.060389
Pt       -8.928604   -5.907760   -0.048864
Pt       -8.926732    1.935486    3.963802
Pt       -8.928137    3.923611    2.012095
Pt       -8.926419   -2.004346    3.927384
Pt       -8.927512   -3.956053    1.939260
Pt       -8.931728    2.008321   -3.915860
Pt       -8.930635    3.960028   -1.927735
Pt       -8.931415   -1.931511   -3.952277
Pt       -8.930010   -3.919635   -2.000571
Pt       -8.930323    0.020196   -1.964153
Pt       -8.929230    1.971903    0.023971
Pt       -8.927824   -0.016221    1.975678
Pt       -8.928917   -1.967928   -0.012446
Pt       -6.959074    0.002156    0.004515
Pt       -6.960479    1.990280   -1.947192
Pt       -6.960166   -1.949552   -1.983609
Pt       -6.957981    1.953863    1.992639
Pt       -6.957668   -1.985969    1.956221
Pt       -6.959387    3.941987    0.040932
Pt       -6.961572    0.038573   -3.935316
Pt       -6.958761   -3.937676   -0.031903
Pt       -6.956576   -0.034262    3.944346
Pt       -4.990323    0.020532   -1.966648
Pt       -4.989231    1.972239    0.021476
Pt       -4.987825   -0.015885    1.973183
Pt       -4.988918   -1.967592   -0.014941
C        -3.472516   -1.997462   -0.016179
C        -3.166507   -1.587374   -1.211234
C        -2.860147   -0.543033   -1.922206
C        -2.553418    0.718921   -1.865534
C        -2.246194    1.695177   -1.063870
C        -1.938543    1.996076    0.162868
C        -1.630964    1.501636    1.325153
C        -1.323570    0.409153    1.959188
C        -1.016756   -0.845515    1.811990
C        -0.710428   -1.761791    0.942189
C        -0.404399   -1.974063   -0.303320
C        -0.098260   -1.397722   -1.427636
C        0.208092   -0.262622   -1.982362
C        0.515036    0.978372   -1.746176
C        0.822354    1.830112   -0.813458
C        1.129939    1.952922    0.443636
C        1.437579    1.297637    1.523531
C        1.744778    0.125852    1.995225
C        2.051476   -1.094975    1.670533
C        2.357815   -1.877818    0.678860
C        2.663731   -1.864896   -0.716474
C        2.969944   -1.063807   -1.693506
C        3.276448    0.162862   -1.995575
C        3.583461    1.325777   -1.502300
C        3.890999    1.961037   -0.410476
C        4.198605    1.815058    0.844133
C        4.506060    0.946272    1.760948
C        4.813201   -0.298828    1.974154
C        5.119733   -1.423431    1.398540
C        5.425962   -1.978842    0.263763
C        5.731956   -1.743533   -0.977609
C        6.038136   -0.811288   -1.830323
C        6.344751    0.445936   -1.954302
C        6.651973    1.526561   -1.300181
C        6.959474    1.999480   -0.128954
C        7.267175    1.676005    1.092013
C        7.574522    0.685639    1.822096
C        7.881484   -0.577592    1.908829
C        8.188010   -1.608563    1.178674
C        8.494082   -1.996441   -0.023757
Pt       10.009074    0.021811   -1.976147
Pt       10.010166    1.973518    0.011978
Pt       10.011572   -0.014606    1.963684
Pt       10.010479   -1.966313   -0.024440
Pt       11.980322    0.003770   -0.007479
Pt       11.978917    1.991895   -1.959185
Pt       11.979230   -1.947937   -1.995603
Pt       11.981415    1.955478    1.980646
Pt       11.981728   -1.984354    1.944228
Pt       11.980009    3.943602    0.028939
Pt       11.977824    0.040188   -3.947309
Pt       11.980635   -3.936061   -0.043896
Pt       11.982820   -0.032647    3.932352
Ni       13.747803    0.020235   -1.773523
Ni       13.748782    1.768846    0.007715
Ni       13.750041   -0.012393    1.756326
Ni       13.749062   -1.761003   -0.024913
Ni       15.514202   -3.525778   -0.042344
Ni       15.512662    1.785310   -1.758327
Ni       15.512943   -1.744539   -1.790954
Ni       15.511683    0.036699   -3.539565
Ni       15.515181   -1.777167    1.738894
Ni       15.513641    3.533921    0.022912
Ni       15.514900    1.752682    1.771522
Ni       15.513922    0.004072   -0.009716
Ni       15.516160   -0.028556    3.520132
