# Supplementary material for: Nonequilibrium Magneto-Conductance as a Manifestation of Spin Filtering in Chiral Nanojunctions
Source: J Phys Chem Lett. 2023 Aug 30;14(35):7931–9. doi: 10.1021/acs.jpclett.3c01922 (PMC10494227; doi:10.1021/acs.jpclett.3c01922)
Supplement: Supplementary file 2 — jz3c01922_si_002.zip [file jz3c01922_si_002.zip › Geometry_files/SI/Figure S11.txt]

W(C_3) - W(C_3) - Ni(C_3), 30º relative rotation between drain and source contacts. Ni magnetization along third direction

W       9.584037    4.021368   -2.882881
W       9.584037    1.178468   -2.602308
W       9.584037    2.842899   -0.280572
W       9.584037   -1.664433   -2.321736
W       9.584037    0.000000    0.000000
W       9.584037    1.664433    2.321735
W       9.584037   -4.507333   -2.041163
W       9.584037   -1.178468    2.602308
W       9.584037   -2.842899    0.280572
W       9.584037    0.485966    4.924046
W       7.281675    2.680911   -1.921921
W       7.281675   -0.161989   -1.641349
W       7.281675    1.502444    0.680388
W       7.281675   -3.004888   -1.360777
W       7.281675    0.323977    3.282698
W       7.281675   -1.340456    0.960960
W       4.979312    1.340456   -0.960960
W       4.979312   -1.502444   -0.680388
W       4.979312    0.161989    1.641349
W       2.676950    0.000000    0.000000
W       0.374588    1.641349   -0.161990
W       0.374588   -0.680389    1.502443
W       0.374588   -0.960961   -1.340456
W       -1.927775    3.282698   -0.323977
W       -1.927775    0.960961    1.340456
W       -1.927775    0.680389   -1.502444
W       -1.927775   -1.360777    3.004888
W       -1.927775   -1.921921   -2.680911
W       -1.927775   -1.641349    0.161989
W       -4.230137    4.924046   -0.485968
W       -4.230137    2.602309    1.178465
W       -4.230137    2.321737   -1.664432
W       -4.230137    0.280571    2.842898
W       -4.230137    0.000000    0.000000
W       -4.230137   -0.280571   -2.842899
W       -4.230137   -2.041166    4.507331
W       -4.230137   -2.602309   -1.178466
W       -4.230137   -2.321737    1.664432
W       -4.230137   -2.882881   -4.021367
Ni      -6.482239    1.426023   -0.140738
Ni      -6.482239   -0.591129    1.305341
Ni      -6.482239   -0.834894   -1.164603
Ni      -6.482239    5.704093   -0.562948
Ni      -6.482239    3.686941    0.883130
Ni      -6.482239    3.443176   -1.586816
Ni      -6.482239   -2.364516    5.221365
Ni      -6.482239   -0.347364    3.775287
Ni      -6.482239   -2.608282    2.751419
Ni      -6.482239   -3.339575   -4.658414
Ni      -6.482239   -1.078658   -3.634547
Ni      -6.482239   -3.095809   -2.188468
Ni      -6.482239    1.669789    2.329209
Ni      -6.482239   -2.852046    0.281475
Ni      -6.482239    1.182258   -2.610682
Ni      -8.508738    0.591129   -1.305341
Ni      -8.508738   -1.426023    0.140737
Ni      -8.508738   -1.669789   -2.329209
Ni      -8.508738    4.869199   -1.727554
Ni      -8.508738    2.852046   -0.281475
Ni      -8.508738    2.608281   -2.751419
Ni      -8.508738   -3.199411    4.056760
Ni      -8.508738   -1.182259    2.610682
Ni      -8.508738   -3.443176    1.586816
Ni      -8.508738   -4.174469   -5.823017
Ni      -8.508738   -1.913552   -4.799150
Ni      -8.508738   -3.930704   -3.353072
Ni      -8.508738    0.834894    1.164603
Ni      -8.508738   -3.686942   -0.883130
Ni      -8.508738    0.347364   -3.775287
Ni      -8.508738    7.130116   -0.703687
Ni      -8.508738    5.112963    0.742392
Ni      -8.508738    3.095811    2.188470
Ni      -8.508738    1.078659    3.634549
Ni      -8.508738   -0.938493    5.080627
Ni      -8.508738   -2.955646    6.526705
