# Supplementary material for: Nonequilibrium Magneto-Conductance as a Manifestation of Spin Filtering in Chiral Nanojunctions
Source: J Phys Chem Lett. 2023 Aug 30;14(35):7931–9. doi: 10.1021/acs.jpclett.3c01922 (PMC10494227; doi:10.1021/acs.jpclett.3c01922)
Supplement: Supplementary file 2 — jz3c01922_si_002.zip [file jz3c01922_si_002.zip › Geometry_files/SI/Figure S2.txt]

Ni(C_4) - Ni(C_4), 0º relative rotation. Ni magnetization along third direction

 Ni                    6.59504   0.        5.29503 
 Ni                    6.59504  -1.76501   3.53002 
 Ni                    6.59504   1.76501   3.53002 
 Ni                    6.59504   0.        1.76501 
 Ni                    6.59504  -3.53002   1.76501 
 Ni                    6.59504  -1.76501   0. 
 Ni                    6.59504   3.53002   1.76501 
 Ni                    6.59504   5.29503   0. 
 Ni                    6.59504   3.53002  -1.76501 
 Ni                    6.59504   1.76501   0. 
 Ni                    6.59504   1.76501  -3.53002 
 Ni                    6.59504   0.       -5.29503 
 Ni                    6.59504  -5.29503   0. 
 Ni                    6.59504  -3.53002  -1.76501 
 Ni                    6.59504   0.       -1.76501 
 Ni                    6.59504  -1.76501  -3.53002 
 Ni                    4.83003   5.29503   1.76501 
 Ni                    4.83003  -3.53002  -3.53002 
 Ni                    4.83003   3.53002   3.53002 
 Ni                    4.83003   1.76501   5.29503 
 Ni                    4.83003  -3.53002   3.53002 
 Ni                    4.83003  -5.29503  -1.76501 
 Ni                    4.83003  -5.29503   1.76501 
 Ni                    4.83003  -1.76501   5.29503 
 Ni                    4.83003   5.29503  -1.76501 
 Ni                    4.83003   3.53002  -3.53002 
 Ni                    4.83003  -1.76501  -5.29503 
 Ni                    4.83003   1.76501  -5.29503 
 Ni                    4.83003   0.        3.53002 
 Ni                    4.83003  -1.76501   1.76501 
 Ni                    4.83003   1.76501   1.76501 
 Ni                    4.83003  -3.53002   0. 
 Ni                    4.83003   0.        0. 
 Ni                    4.83003  -1.76501  -1.76501 
 Ni                    4.83003   3.53002   0. 
 Ni                    4.83003   1.76501  -1.76501 
 Ni                    4.83003   0.       -3.53002 
 Ni                    3.06502   0.        1.76501 
 Ni                    3.06502  -1.76501   0. 
 Ni                    3.06502   0.       -1.76501 
 Ni                    3.06502   1.76501   0. 
 Ni                    1.30001   0.        0. 
 Ni                   -1.30001   0.        0. 
 Ni                   -3.06502   1.76501   0. 
 Ni                   -3.06502   0.       -1.76501 
 Ni                   -3.06502  -1.76501   0. 
 Ni                   -3.06502   0.        1.76501 
 Ni                   -4.83003   0.       -3.53002 
 Ni                   -4.83003   1.76501  -1.76501 
 Ni                   -4.83003   3.53002   0. 
 Ni                   -4.83003  -1.76501  -1.76501 
 Ni                   -4.83003   0.        0. 
 Ni                   -4.83003  -3.53002   0. 
 Ni                   -4.83003   1.76501   1.76501 
 Ni                   -4.83003  -1.76501   1.76501 
 Ni                   -4.83003   0.        3.53002 
 Ni                   -4.83003   1.76501   5.29503 
 Ni                   -4.83003  -1.76501   5.29503 
 Ni                   -4.83003  -3.53002   3.53002 
 Ni                   -4.83003   3.53002   3.53002 
 Ni                   -4.83003  -5.29503  -1.76501 
 Ni                   -4.83003  -5.29503   1.76501 
 Ni                   -4.83003  -3.53002  -3.53002 
 Ni                   -4.83003   5.29503   1.76501 
 Ni                   -4.83003   5.29503  -1.76501 
 Ni                   -4.83003   3.53002  -3.53002 
 Ni                   -4.83003  -1.76501  -5.29503 
 Ni                   -4.83003   1.76501  -5.29503 
 Ni                   -6.59504   1.76501  -3.53002 
 Ni                   -6.59504   5.29503   0. 
 Ni                   -6.59504  -1.76501  -3.53002 
 Ni                   -6.59504  -5.29503   0. 
 Ni                   -6.59504  -3.53002  -1.76501 
 Ni                   -6.59504  -3.53002   1.76501 
 Ni                   -6.59504  -1.76501   0. 
 Ni                   -6.59504   3.53002   1.76501 
 Ni                   -6.59504   0.        5.29503 
 Ni                   -6.59504  -1.76501   3.53002 
 Ni                   -6.59504   1.76501   3.53002 
 Ni                   -6.59504   0.        1.76501 
 Ni                   -6.59504   1.76501   0. 
 Ni                   -6.59504   0.       -1.76501 
 Ni                   -6.59504   3.53002  -1.76501 
 Ni                   -6.59504   0.       -5.29503 
