# Supplementary material for: Nonequilibrium Magneto-Conductance as a Manifestation of Spin Filtering in Chiral Nanojunctions
Source: J Phys Chem Lett. 2023 Aug 30;14(35):7931–9. doi: 10.1021/acs.jpclett.3c01922 (PMC10494227; doi:10.1021/acs.jpclett.3c01922)
Supplement: Supplementary file 2 — jz3c01922_si_002.zip [file jz3c01922_si_002.zip › Geometry_files/SI/Figure S3.txt]

Ni(C_4) - Ni(C_4), 0º relative rotation. Ni magnetization along third direction

 Ni                    0.        5.29503   6.59504 
 Ni                   -1.76501   3.53002   6.59504 
 Ni                    1.76501   3.53002   6.59504 
 Ni                    0.        1.76501   6.59504 
 Ni                   -3.53002   1.76501   6.59504 
 Ni                   -1.76501   0.        6.59504 
 Ni                    3.53002   1.76501   6.59504 
 Ni                    5.29503   0.        6.59504 
 Ni                    3.53002  -1.76501   6.59504 
 Ni                    1.76501   0.        6.59504 
 Ni                    1.76501  -3.53002   6.59504 
 Ni                    0.       -5.29503   6.59504 
 Ni                   -5.29503   0.        6.59504 
 Ni                   -3.53002  -1.76501   6.59504 
 Ni                    0.       -1.76501   6.59504 
 Ni                   -1.76501  -3.53002   6.59504 
 Ni                    5.29503   1.76501   4.83003 
 Ni                   -3.53002  -3.53002   4.83003 
 Ni                    3.53002   3.53002   4.83003 
 Ni                    1.76501   5.29503   4.83003 
 Ni                   -3.53002   3.53002   4.83003 
 Ni                   -5.29503  -1.76501   4.83003 
 Ni                   -5.29503   1.76501   4.83003 
 Ni                   -1.76501   5.29503   4.83003 
 Ni                    5.29503  -1.76501   4.83003 
 Ni                    3.53002  -3.53002   4.83003 
 Ni                   -1.76501  -5.29503   4.83003 
 Ni                    1.76501  -5.29503   4.83003 
 Ni                    0.        3.53002   4.83003 
 Ni                   -1.76501   1.76501   4.83003 
 Ni                    1.76501   1.76501   4.83003 
 Ni                   -3.53002   0.        4.83003 
 Ni                    0.        0.        4.83003 
 Ni                   -1.76501  -1.76501   4.83003 
 Ni                    3.53002   0.        4.83003 
 Ni                    1.76501  -1.76501   4.83003 
 Ni                    0.       -3.53002   4.83003 
 Ni                    0.        1.76501   3.06502 
 Ni                   -1.76501   0.        3.06502 
 Ni                    0.       -1.76501   3.06502 
 Ni                    1.76501   0.        3.06502 
 Ni                    0.        0.        1.30001 
 Ni                    0.        0.       -1.30001 
 Ni                    1.76501   0.       -3.06502 
 Ni                    0.       -1.76501  -3.06502 
 Ni                   -1.76501   0.       -3.06502 
 Ni                    0.        1.76501  -3.06502 
 Ni                    0.       -3.53002  -4.83003 
 Ni                    1.76501  -1.76501  -4.83003 
 Ni                    3.53002   0.       -4.83003 
 Ni                   -1.76501  -1.76501  -4.83003 
 Ni                    0.        0.       -4.83003 
 Ni                   -3.53002   0.       -4.83003 
 Ni                    1.76501   1.76501  -4.83003 
 Ni                   -1.76501   1.76501  -4.83003 
 Ni                    0.        3.53002  -4.83003 
 Ni                    1.76501   5.29503  -4.83003 
 Ni                   -1.76501   5.29503  -4.83003 
 Ni                   -3.53002   3.53002  -4.83003 
 Ni                    3.53002   3.53002  -4.83003 
 Ni                   -5.29503  -1.76501  -4.83003 
 Ni                   -5.29503   1.76501  -4.83003 
 Ni                   -3.53002  -3.53002  -4.83003 
 Ni                    5.29503   1.76501  -4.83003 
 Ni                    5.29503  -1.76501  -4.83003 
 Ni                    3.53002  -3.53002  -4.83003 
 Ni                   -1.76501  -5.29503  -4.83003 
 Ni                    1.76501  -5.29503  -4.83003 
 Ni                    1.76501  -3.53002  -6.59504 
 Ni                    5.29503   0.       -6.59504 
 Ni                   -1.76501  -3.53002  -6.59504 
 Ni                   -5.29503   0.       -6.59504 
 Ni                   -3.53002  -1.76501  -6.59504 
 Ni                   -3.53002   1.76501  -6.59504 
 Ni                   -1.76501   0.       -6.59504 
 Ni                    3.53002   1.76501  -6.59504 
 Ni                    0.        5.29503  -6.59504 
 Ni                   -1.76501   3.53002  -6.59504 
 Ni                    1.76501   3.53002  -6.59504 
 Ni                    0.        1.76501  -6.59504 
 Ni                    1.76501   0.       -6.59504 
 Ni                    0.       -1.76501  -6.59504 
 Ni                    3.53002  -1.76501  -6.59504 
 Ni                    0.       -5.29503  -6.59504 
