# Supplementary material for: Nonequilibrium Magneto-Conductance as a Manifestation of Spin Filtering in Chiral Nanojunctions
Source: J Phys Chem Lett. 2023 Aug 30;14(35):7931–9. doi: 10.1021/acs.jpclett.3c01922 (PMC10494227; doi:10.1021/acs.jpclett.3c01922)
Supplement: Supplementary file 2 — jz3c01922_si_002.zip [file jz3c01922_si_002.zip › Geometry_files/SI/Figure S5.txt]

Ni(C_1v) - Ni(C_1v), mirror symmetry inverts first direction, 0º relative rotation. Ni magnetization along third direction

Ni   0.000000   5.295084   6.595105
Ni  -1.765027   3.530057   6.595105
Ni   1.765027   3.530057   6.595105
Ni   0.000000   1.765027   6.595105
Ni  -3.530057   1.765027   6.595105
Ni  -1.765027   0.000000   6.595105
Ni   3.530057   1.765027   6.595105
Ni   5.295084   0.000000   6.595105
Ni   3.530057  -1.765027   6.595105
Ni   1.765027   0.000000   6.595105
Ni   1.765027  -3.530057   6.595105
Ni   0.000000  -5.295084   6.595105
Ni  -5.295084   0.000000   6.595105
Ni  -3.530057  -1.765027   6.595105
Ni   0.000000  -1.765027   6.595105
Ni  -1.765027  -3.530057   6.595105
Ni   5.295084   1.765027   4.830075
Ni  -3.530057  -3.530057   4.830075
Ni   3.530057   3.530057   4.830075
Ni   1.765027   5.295084   4.830075
Ni  -3.530057   3.530057   4.830075
Ni  -5.295084  -1.765027   4.830075
Ni  -5.295084   1.765027   4.830075
Ni  -1.765027   5.295084   4.830075
Ni   5.295084  -1.765027   4.830075
Ni   3.530057  -3.530057   4.830075
Ni  -1.765027  -5.295084   4.830075
Ni   1.765027  -5.295084   4.830075
Ni   0.000000   3.530057   4.830075
Ni  -1.765027   1.765027   4.830075
Ni   1.765027   1.765027   4.830075
Ni  -3.530057   0.000000   4.830075
Ni   0.000000   0.000000   4.830075
Ni  -1.765027  -1.765027   4.830075
Ni   3.530057   0.000000   4.830075
Ni   1.765027  -1.765027   4.830075
Ni   0.000000  -3.530057   4.830075
Ni   0.000000   1.941510   3.065048
Ni  -1.765027   0.000000   3.065048
Ni   0.000000  -2.029761   3.065048
Ni   1.765027   0.000000   3.065048
Ni   0.000000   0.000000   1.300021
Ni   0.000000   0.000000  -1.300021
Ni   1.765027   0.000000  -3.065048
Ni   0.000000  -1.265025  -3.065048
Ni  -1.765027   0.000000  -3.065048
Ni   0.000000   2.265030  -3.065048
Ni   0.000000  -3.530057  -4.830075
Ni   1.765027  -1.765027  -4.830075
Ni   3.530057   0.000000  -4.830075
Ni  -1.765027  -1.765027  -4.830075
Ni   0.000000   0.000000  -4.830075
Ni  -3.530057   0.000000  -4.830075
Ni   1.765027   1.765027  -4.830075
Ni  -1.765027   1.765027  -4.830075
Ni   0.000000   3.530057  -4.830075
Ni   1.765027   5.295084  -4.830075
Ni  -1.765027   5.295084  -4.830075
Ni  -3.530057   3.530057  -4.830075
Ni   3.530057   3.530057  -4.830075
Ni  -5.295084  -1.765027  -4.830075
Ni  -5.295084   1.765027  -4.830075
Ni  -3.530057  -3.530057  -4.830075
Ni   5.295084   1.765027  -4.830075
Ni   5.295084  -1.765027  -4.830075
Ni   3.530057  -3.530057  -4.830075
Ni  -1.765027  -5.295084  -4.830075
Ni   1.765027  -5.295084  -4.830075
Ni   1.765027  -3.530057  -6.595105
Ni   5.295084   0.000000  -6.595105
Ni  -1.765027  -3.530057  -6.595105
Ni  -5.295084   0.000000  -6.595105
Ni  -3.530057  -1.765027  -6.595105
Ni  -3.530057   1.765027  -6.595105
Ni  -1.765027   0.000000  -6.595105
Ni   3.530057   1.765027  -6.595105
Ni   0.000000   5.295084  -6.595105
Ni  -1.765027   3.530057  -6.595105
Ni   1.765027   3.530057  -6.595105
Ni   0.000000   1.765027  -6.595105
Ni   1.765027   0.000000  -6.595105
Ni   0.000000  -1.765027  -6.595105
Ni   3.530057  -1.765027  -6.595105
Ni   0.000000  -5.295084  -6.595105
