# Supplementary material for: Nonequilibrium Magneto-Conductance as a Manifestation of Spin Filtering in Chiral Nanojunctions
Source: J Phys Chem Lett. 2023 Aug 30;14(35):7931–9. doi: 10.1021/acs.jpclett.3c01922 (PMC10494227; doi:10.1021/acs.jpclett.3c01922)
Supplement: Supplementary file 2 — jz3c01922_si_002.zip [file jz3c01922_si_002.zip › Geometry_files/SI/Figure S6.txt]

Ni(C_1v) - Ni(C_1v), mirror symmetry inverts third direction, 0º relative rotation. Ni magnetization along third direction

Ni   6.595105   5.295084   0.000000
Ni   6.595105   3.530057  -1.765027
Ni   6.595105   3.530057   1.765027
Ni   6.595105   1.765027   0.000000
Ni   6.595105   1.765027  -3.530057
Ni   6.595105   0.000000  -1.765027
Ni   6.595105   1.765027   3.530057
Ni   6.595105   0.000000   5.295084
Ni   6.595105  -1.765027   3.530057
Ni   6.595105   0.000000   1.765027
Ni   6.595105  -3.530057   1.765027
Ni   6.595105  -5.295084   0.000000
Ni   6.595105   0.000000  -5.295084
Ni   6.595105  -1.765027  -3.530057
Ni   6.595105  -1.765027   0.000000
Ni   6.595105  -3.530057  -1.765027
Ni   4.830075   1.765027   5.295084
Ni   4.830075  -3.530057  -3.530057
Ni   4.830075   3.530057   3.530057
Ni   4.830075   5.295084   1.765027
Ni   4.830075   3.530057  -3.530057
Ni   4.830075  -1.765027  -5.295084
Ni   4.830075   1.765027  -5.295084
Ni   4.830075   5.295084  -1.765027
Ni   4.830075  -1.765027   5.295084
Ni   4.830075  -3.530057   3.530057
Ni   4.830075  -5.295084  -1.765027
Ni   4.830075  -5.295084   1.765027
Ni   4.830075   3.530057   0.000000
Ni   4.830075   1.765027  -1.765027
Ni   4.830075   1.765027   1.765027
Ni   4.830075   0.000000  -3.530057
Ni   4.830075   0.000000   0.000000
Ni   4.830075  -1.765027  -1.765027
Ni   4.830075   0.000000   3.530057
Ni   4.830075  -1.765027   1.765027
Ni   4.830075  -3.530057   0.000000
Ni   3.065048   1.941510   0.000000
Ni   3.065048   0.000000  -1.765027
Ni   3.065048  -2.029761   0.000000
Ni   3.065048   0.000000   1.765027
Ni   1.300021   0.000000   0.000000
Ni  -1.300021   0.000000   0.000000
Ni  -3.065048   0.000000   1.765027
Ni  -3.065048  -1.265025   0.000000
Ni  -3.065048   0.000000  -1.765027
Ni  -3.065048   2.265030   0.000000
Ni  -4.830075  -3.530057   0.000000
Ni  -4.830075  -1.765027   1.765027
Ni  -4.830075   0.000000   3.530057
Ni  -4.830075  -1.765027  -1.765027
Ni  -4.830075   0.000000   0.000000
Ni  -4.830075   0.000000  -3.530057
Ni  -4.830075   1.765027   1.765027
Ni  -4.830075   1.765027  -1.765027
Ni  -4.830075   3.530057   0.000000
Ni  -4.830075   5.295084   1.765027
Ni  -4.830075   5.295084  -1.765027
Ni  -4.830075   3.530057  -3.530057
Ni  -4.830075   3.530057   3.530057
Ni  -4.830075  -1.765027  -5.295084
Ni  -4.830075   1.765027  -5.295084
Ni  -4.830075  -3.530057  -3.530057
Ni  -4.830075   1.765027   5.295084
Ni  -4.830075  -1.765027   5.295084
Ni  -4.830075  -3.530057   3.530057
Ni  -4.830075  -5.295084  -1.765027
Ni  -4.830075  -5.295084   1.765027
Ni  -6.595105  -3.530057   1.765027
Ni  -6.595105   0.000000   5.295084
Ni  -6.595105  -3.530057  -1.765027
Ni  -6.595105   0.000000  -5.295084
Ni  -6.595105  -1.765027  -3.530057
Ni  -6.595105   1.765027  -3.530057
Ni  -6.595105   0.000000  -1.765027
Ni  -6.595105   1.765027   3.530057
Ni  -6.595105   5.295084   0.000000
Ni  -6.595105   3.530057  -1.765027
Ni  -6.595105   3.530057   1.765027
Ni  -6.595105   1.765027   0.000000
Ni  -6.595105   0.000000   1.765027
Ni  -6.595105  -1.765027   0.000000
Ni  -6.595105  -1.765027   3.530057
Ni  -6.595105  -5.295084   0.000000
