# Supplementary material for: Nonequilibrium Magneto-Conductance as a Manifestation of Spin Filtering in Chiral Nanojunctions
Source: J Phys Chem Lett. 2023 Aug 30;14(35):7931–9. doi: 10.1021/acs.jpclett.3c01922 (PMC10494227; doi:10.1021/acs.jpclett.3c01922)
Supplement: Supplementary file 2 — jz3c01922_si_002.zip [file jz3c01922_si_002.zip › Geometry_files/SI/Figure S8.txt]

Ni(C_1) - Ni(C_1), 0º relative rotation. Ni magnetization along first direction

Ni   6.595070   0.000000   5.295056
Ni   6.595070  -1.765018   3.530038
Ni   6.595070   1.765018   3.530038
Ni   6.595070   0.000000   1.765018
Ni   6.595070  -3.530038   1.765018
Ni   6.595070  -1.765018   0.000000
Ni   6.595070   3.530038   1.765018
Ni   6.595070   5.295056   0.000000
Ni   6.595070   3.530038  -1.765018
Ni   6.595070   1.765018   0.000000
Ni   6.595070   1.765018  -3.530038
Ni   6.595070   0.000000  -5.295056
Ni   6.595070  -5.295056   0.000000
Ni   6.595070  -3.530038  -1.765018
Ni   6.595070   0.000000  -1.765018
Ni   6.595070  -1.765018  -3.530038
Ni   4.830050   5.295056   1.765018
Ni   4.830050  -3.530038  -3.530038
Ni   4.830050   3.530038   3.530038
Ni   4.830050   1.765018   5.295056
Ni   4.830050  -3.530038   3.530038
Ni   4.830050  -5.295056  -1.765018
Ni   4.830050  -5.295056   1.765018
Ni   4.830050  -1.765018   5.295056
Ni   4.830050   5.295056  -1.765018
Ni   4.830050   3.530038  -3.530038
Ni   4.830050  -1.765018  -5.295056
Ni   4.830050   1.765018  -5.295056
Ni   4.830050   0.000000   3.530038
Ni   4.830050  -1.765018   1.765018
Ni   4.830050   1.765018   1.765018
Ni   4.830050  -3.530038   0.000000
Ni   4.830050   0.000000   0.000000
Ni   4.830050  -1.765018  -1.765018
Ni   4.830050   3.530038   0.000000
Ni   4.830050   1.765018  -1.765018
Ni   4.830050   0.000000  -3.530038
Ni   3.165033   0.200001   1.565017
Ni   3.265033  -1.765018   0.000000
Ni   3.065032   0.100001  -1.865019
Ni   2.965032   1.365016   0.100001
Ni   1.200013   0.000000   0.000000
Ni  -1.400014  -0.100001   0.100001
Ni  -3.065032   1.865019  -0.200001
Ni  -3.065032   0.200001  -1.465017
Ni  -3.265033  -1.565017  -0.200001
Ni  -2.965032   0.200001   1.965019
Ni  -4.830050   0.000000  -3.530038
Ni  -4.830050   1.765018  -1.765018
Ni  -4.830050   3.530038   0.000000
Ni  -4.830050  -1.765018  -1.765018
Ni  -4.830050   0.000000   0.000000
Ni  -4.830050  -3.530038   0.000000
Ni  -4.830050   1.765018   1.765018
Ni  -4.830050  -1.765018   1.765018
Ni  -4.830050   0.000000   3.530038
Ni  -4.830050   1.765018   5.295056
Ni  -4.830050  -1.765018   5.295056
Ni  -4.830050  -3.530038   3.530038
Ni  -4.830050   3.530038   3.530038
Ni  -4.830050  -5.295056  -1.765018
Ni  -4.830050  -5.295056   1.765018
Ni  -4.830050  -3.530038  -3.530038
Ni  -4.830050   5.295056   1.765018
Ni  -4.830050   5.295056  -1.765018
Ni  -4.830050   3.530038  -3.530038
Ni  -4.830050  -1.765018  -5.295056
Ni  -4.830050   1.765018  -5.295056
Ni  -6.595070   1.765018  -3.530038
Ni  -6.595070   5.295056   0.000000
Ni  -6.595070  -1.765018  -3.530038
Ni  -6.595070  -5.295056   0.000000
Ni  -6.595070  -3.530038  -1.765018
Ni  -6.595070  -3.530038   1.765018
Ni  -6.595070  -1.765018   0.000000
Ni  -6.595070   3.530038   1.765018
Ni  -6.595070   0.000000   5.295056
Ni  -6.595070  -1.765018   3.530038
Ni  -6.595070   1.765018   3.530038
Ni  -6.595070   0.000000   1.765018
Ni  -6.595070   1.765018   0.000000
Ni  -6.595070   0.000000  -1.765018
Ni  -6.595070   3.530038  -1.765018
Ni  -6.595070   0.000000  -5.295056
