# Supplementary material for: Nonequilibrium Magneto-Conductance as a Manifestation of Spin Filtering in Chiral Nanojunctions
Source: J Phys Chem Lett. 2023 Aug 30;14(35):7931–9. doi: 10.1021/acs.jpclett.3c01922 (PMC10494227; doi:10.1021/acs.jpclett.3c01922)
Supplement: Supplementary file 2 — jz3c01922_si_002.zip [file jz3c01922_si_002.zip › Geometry_files/SI/Figure S9.txt]

Ni(C_4) - Ni(C_4), 15º relative rotation. Ni magnetization along third direction

 Ni                    6.59507  -1.37046   5.11463 
 Ni                    6.59507  -2.61852   2.95294 
 Ni                    6.59507   0.79124   3.86658 
 Ni                    6.59507  -0.45682   1.70488 
 Ni                    6.59507  -3.86658   0.79124 
 Ni                    6.59507  -1.70488  -0.45682 
 Ni                    6.59507   2.95294   2.61852 
 Ni                    6.59507   5.11463   1.37046 
 Ni                    6.59507   3.86658  -0.79124 
 Ni                    6.59507   1.70488   0.45682 
 Ni                    6.59507   2.61852  -2.95294 
 Ni                    6.59507   1.37046  -5.11463 
 Ni                    6.59507  -5.11463  -1.37046 
 Ni                    6.59507  -2.95294  -2.61852 
 Ni                    6.59507   0.45682  -1.70488 
 Ni                    6.59507  -0.79124  -3.86658 
 Ni                    4.83005   4.65781   3.07534 
 Ni                    4.83005  -2.49611  -4.3234 
 Ni                    4.83005   2.49611   4.3234 
 Ni                    4.83005   0.33442   5.57145 
 Ni                    4.83005  -4.3234    2.49611 
 Ni                    4.83005  -4.65781  -3.07534 
 Ni                    4.83005  -5.57145   0.33442 
 Ni                    4.83005  -3.07534   4.65781 
 Ni                    4.83005   5.57145  -0.33442 
 Ni                    4.83005   4.3234   -2.49611 
 Ni                    4.83005  -0.33442  -5.57145 
 Ni                    4.83005   3.07534  -4.65781 
 Ni                    4.83005  -0.91364   3.40976 
 Ni                    4.83005  -2.1617    1.24806 
 Ni                    4.83005   1.24806   2.1617 
 Ni                    4.83005  -3.40976  -0.91364 
 Ni                    4.83005   0.        0. 
 Ni                    4.83005  -1.24806  -2.1617 
 Ni                    4.83005   3.40976   0.91364 
 Ni                    4.83005   2.1617   -1.24806 
 Ni                    4.83005   0.91364  -3.40976 
 Ni                    3.06503  -0.45682   1.70488 
 Ni                    3.06503  -1.70488  -0.45682 
 Ni                    3.06503   0.45682  -1.70488 
 Ni                    3.06503   1.70488   0.45682 
 Ni                    1.30001   0.        0. 
 Ni                   -1.30001   0.        0. 
 Ni                   -3.06503   1.76502   0. 
 Ni                   -3.06503   0.       -1.76502 
 Ni                   -3.06503  -1.76502   0. 
 Ni                   -3.06503   0.        1.76502 
 Ni                   -4.83005   0.       -3.53004 
 Ni                   -4.83005   1.76502  -1.76502 
 Ni                   -4.83005   3.53004   0. 
 Ni                   -4.83005  -1.76502  -1.76502 
 Ni                   -4.83005   0.        0. 
 Ni                   -4.83005  -3.53004   0. 
 Ni                   -4.83005   1.76502   1.76502 
 Ni                   -4.83005  -1.76502   1.76502 
 Ni                   -4.83005   0.        3.53004 
 Ni                   -4.83005   1.76502   5.29506 
 Ni                   -4.83005  -1.76502   5.29506 
 Ni                   -4.83005  -3.53004   3.53004 
 Ni                   -4.83005   3.53004   3.53004 
 Ni                   -4.83005  -5.29506  -1.76502 
 Ni                   -4.83005  -5.29506   1.76502 
 Ni                   -4.83005  -3.53004  -3.53004 
 Ni                   -4.83005   5.29506   1.76502 
 Ni                   -4.83005   5.29506  -1.76502 
 Ni                   -4.83005   3.53004  -3.53004 
 Ni                   -4.83005  -1.76502  -5.29506 
 Ni                   -4.83005   1.76502  -5.29506 
 Ni                   -6.59507   1.76502  -3.53004 
 Ni                   -6.59507   5.29506   0. 
 Ni                   -6.59507  -1.76502  -3.53004 
 Ni                   -6.59507  -5.29506   0. 
 Ni                   -6.59507  -3.53004  -1.76502 
 Ni                   -6.59507  -3.53004   1.76502 
 Ni                   -6.59507  -1.76502   0. 
 Ni                   -6.59507   3.53004   1.76502 
 Ni                   -6.59507   0.        5.29506 
 Ni                   -6.59507  -1.76502   3.53004 
 Ni                   -6.59507   1.76502   3.53004 
 Ni                   -6.59507   0.        1.76502 
 Ni                   -6.59507   1.76502   0. 
 Ni                   -6.59507   0.       -1.76502 
 Ni                   -6.59507   3.53004  -1.76502 
 Ni                   -6.59507   0.       -5.29506 
